# Supplementary material for: Effects of E-Cigarette Flavoring Chemicals on Human Macrophages and Bronchial Epithelial Cells
Source: Int J Environ Res Public Health. 2021 Oct 22;18(21):11107. doi: 10.3390/ijerph182111107 (PMC8583527; doi:10.3390/ijerph182111107)
Supplement: Supplementary file 1 [file ijerph-18-11107-s001.zip]

Archive with 1 entries (1 files):
- ijerph-1392836-supplementary.pdf
